# Supplementary material for: Tiling Array Analysis of UV Treated Escherichia coli Predicts Novel Differentially Expressed Small Peptides
Source: PLoS One. 2010 Dec 23;5(12):e15356. doi: 10.1371/journal.pone.0015356 (PMC3009722; doi:10.1371/journal.pone.0015356)
Supplement: File S3 — Overlap to previously predicted small peptides. All overlaps between similarly and differentially expressed transcripts from this study and the 18 small peptides predicted by Hemm et al. [38]. (XLS) [file pone.0015356.s003.xls]

## Sheet: Sheet1
All short peptide regions from the Hemm et al study that were detected as expressed in this study.
Due to the sliding window algorithm some of the ORFs from the Hemm et al study might be covered by several transcripts in the present study.
Column	Header		Description
A	Start Hemm et al		Start coordinate as annotated in the Hemm study
B	End Hemm et al		End coordinate as annotated in the Hemm study
C	Strand Hemm et al		Strand as annotated in the Hemm study
D	Name Hemm et al		Name as given (annotated) in the Hemm study
E	Start this study		Start coordinate in the present study
F	End this study		End coordinate in the present study
G	Strand this study		Strand as detected in the present study
H	Expression		Expression level ( either a fold change (treated - reference) in log2 scale or "similarly expressed" if no significant differential expression was detected.
Start Hemm et al	End Hemm et al	Strand Hemm et al	Name Hemm et al	Start this study	End this study	Strand this study	Expression
4504471	4504596	+	ythA	4504528	4504553	+	-0.96
2494943	2495014	+	ypdK	2494795	2494997	+	1.06
3948530	3948580	+	ilvX	3948307	3948540	+	Similarly expressed
3948530	3948580	+	ilvX	3948555	3948947	+	Similarly expressed
2903579	2903719	+	yqcG	2903676	2903871	+	Similarly expressed
2085076	2085138	-	yoeI	2085108	2085133	-	Similarly expressed
2085076	2085138	-	yoeI	2085126	2085170	-	Similarly expressed
2085076	2085138	-	yoeI	2083732	2085124	-	Similarly expressed
4051670	4051780	-	yshB	4050686	4054409	-	Similarly expressed
1735480	1735569	-	ynhF	1735568	1735605	-	Similarly expressed
1735480	1735569	-	ynhF	1734557	1735579	-	Similarly expressed
2227004	2227084	+	yohP	2227034	2227072	+	Similarly expressed
1876797	1876895	+	yoaK	1876739	1876983	+	Similarly expressed
2987841	2987921	-	yqeL	2987910	2987943	-	Similarly expressed
2987841	2987921	-	yqeL	2987854	2987905	-	Similarly expressed
3305873	3305955	-	yrbN	3304118	3311241	-	Similarly expressed
1876898	1876972	+	yoaJ	1876739	1876983	+	Similarly expressed
